# Supplementary material for: Dietary Omega-3 PUFAs in Metabolic Disease Research: A Decade of Omics-Enabled Insights (2014–2024)
Source: Nutrients. 2025 May 28;17(11):1836. doi: 10.3390/nu17111836 (PMC12157617; doi:10.3390/nu17111836)
Supplement: Supplementary file 1 [file nutrients-17-01836-s001.zip]

Archive with 1 entries (1 files):
- nutrients-3593548-supplementary.pdf
